# Supplementary material for: Transcriptomics of type 1 diabetes progression: a validation study in newly diagnosed patients
Source: eBioMedicine. 2026 Jul 7;130:106374. doi: 10.1016/j.ebiom.2026.106374 (PMC13355739; doi:10.1016/j.ebiom.2026.106374)
Supplement: Supplementary Table S1 [file mmc1.xlsx]

## Sheet: Supplementary Table 1
	p-values
Variable	Visit	Age
T cell	0.874201	5.25146e-10
B cell	0.158949	6.21702e-13
Plasmablast	0.000482535	7.21521e-10
Monocyte	0.608294	1.25968e-05
Neutrophil	0.271308	5.94963e-10
Erythrocyte	9.65251e-15	0.00524555
Platelet	0.0694059	0.100038
