# Supplementary material for: Transcriptomics of type 1 diabetes progression: a validation study in newly diagnosed patients
Source: eBioMedicine. 2026 Jul 7;130:106374. doi: 10.1016/j.ebiom.2026.106374 (PMC13355739; doi:10.1016/j.ebiom.2026.106374)
Supplement: Supplementary Table S2 [file mmc2.xlsx]

## Sheet: Supplementary Table 2
Gene	Coefficient	p	FDR
RHOT1	-0.0405118	1.85705e-08	0.000247749
C3orf38	-0.0444338	5.42638e-08	0.000282387
RRP12	0.0424682	6.35006e-08	0.000282387
FUS	0.0309517	1.04502e-07	0.000348539
GPR65	-0.0439657	1.48422e-07	0.000367063
TLR1	-0.0355347	1.65084e-07	0.000367063
GPR171	-0.0534041	2.1093e-07	0.000402003
XPC	0.0226838	2.84781e-07	0.000429742
SMIM14	-0.0320012	3.07057e-07	0.000429742
SUPT6H	0.0319457	3.25364e-07	0.000429742
DRAM2	-0.0368731	3.54333e-07	0.000429742
GCA	-0.0383652	3.88324e-07	0.000431719
UPF1	0.0287619	4.38316e-07	0.000449813
JKAMP	-0.033927	6.71016e-07	0.000607692
H1-10	0.0410641	7.14397e-07	0.000607692
TBC1D23	-0.0407603	7.28812e-07	0.000607692
ZER1	0.0298744	7.81032e-07	0.000612927
AIDA	-0.0298635	9.27487e-07	0.000687423
SF3B2	0.0307701	1.1282e-06	0.00074586
VTA1	-0.0299551	1.14074e-06	0.00074586
ANKRD49	-0.0468164	1.20297e-06	0.00074586
DDX24	0.0244915	1.2313e-06	0.00074586
CNIH4	-0.0426436	1.33729e-06	0.00074586
LAMTOR3	-0.045684	1.34178e-06	0.00074586
MYH9	0.0430604	1.44149e-06	0.000769239
MORC3	-0.0380656	1.65924e-06	0.000851383
VARS1	0.0325783	1.74056e-06	0.000860029
SELENOT	-0.0342115	2.1226e-06	0.00101134
SMARCA4	0.0306078	2.46742e-06	0.0011351
OSTM1	-0.0364703	2.70813e-06	0.00118193
MFSD14B	-0.029594	2.84779e-06	0.00118193
EEPD1	0.0402901	2.85222e-06	0.00118193
ARL6IP1	-0.0250116	2.9236e-06	0.00118193
ZNF267	-0.057329	3.25798e-06	0.00124041
HACD4	-0.0311368	3.35739e-06	0.00124041
TMEM167B	-0.0272448	3.71708e-06	0.00124041
CAPZA1	-0.037649	3.73281e-06	0.00124041
AP1M1	0.0282182	3.77537e-06	0.00124041
ULK1	0.0275027	3.93568e-06	0.00124041
NAT10	0.0239748	3.96529e-06	0.00124041
RAB33B	-0.0501304	4.05167e-06	0.00124041
WDR1	0.0187888	4.08228e-06	0.00124041
ANPEP	0.0355931	4.30964e-06	0.00124041
CLK4	-0.0433765	4.55829e-06	0.00124041
ACSL4	-0.0406416	4.56143e-06	0.00124041
SERINC1	-0.0310807	4.56984e-06	0.00124041
PPBP	-0.0703275	4.75152e-06	0.00124041
TLR4	-0.0310697	4.76152e-06	0.00124041
C10orf105	0.040188	4.83933e-06	0.00124041
MAGED1	0.0306812	4.86889e-06	0.00124041
EIF4A2	-0.0294284	4.89203e-06	0.00124041
PRPF39	-0.0380901	4.911e-06	0.00124041
BIRC2	-0.0414624	4.96531e-06	0.00124041
WWP2	0.0251965	5.14843e-06	0.00124041
SRSF10	-0.0338187	5.21288e-06	0.00124041
STK10	0.0240077	5.28985e-06	0.00124041
C11orf58	-0.0293381	5.36589e-06	0.00124041
ABCF1	0.0255264	5.49019e-06	0.00124041
KMO	-0.0408316	5.68467e-06	0.00124041
SEC22B	-0.0226725	5.73049e-06	0.00124041
RNF217	-0.0535561	5.75906e-06	0.00124041
MED21	-0.0488276	5.76459e-06	0.00124041
AZI2	-0.0346939	5.86485e-06	0.00124195
TRA2B	-0.0189468	6.16668e-06	0.00126197
ZNF271P	-0.0380137	6.32255e-06	0.00126197
CTSS	-0.0253168	6.328e-06	0.00126197
PLEKHF2	-0.039752	6.3743e-06	0.00126197
TTC14	-0.0421754	6.43233e-06	0.00126197
MPZL2	-0.0418749	6.65459e-06	0.00128665
NUS1	-0.0332263	7.21634e-06	0.00136532
ZNF431	-0.0445326	7.26615e-06	0.00136532
CEPT1	-0.0304097	7.82936e-06	0.00141262
MCM3	0.0244988	7.97396e-06	0.00141262
MOB3A	0.024408	8.17169e-06	0.00141262
UBE2D3	-0.0252144	8.35027e-06	0.00141262
ICE2	-0.0293643	8.50167e-06	0.00141262
ZNF92	-0.0586884	8.53477e-06	0.00141262
CLEC4D	-0.0696593	8.61252e-06	0.00141262
ZNF117	-0.0649547	8.72596e-06	0.00141262
ITPKB	0.0150173	8.73645e-06	0.00141262
SLC37A3	-0.043572	8.78379e-06	0.00141262
FBXL5	-0.0301586	8.82837e-06	0.00141262
C1GALT1C1	-0.0439699	8.84443e-06	0.00141262
IGF2BP3	-0.0653893	8.89441e-06	0.00141262
APOBR	0.0320579	9.01553e-06	0.00141501
PIP4P2	-0.0253638	9.43854e-06	0.0014502
N4BP2L1	-0.0285574	9.45715e-06	0.0014502
AP1S2	-0.0442961	9.60423e-06	0.00145602
ADD1	0.0226584	1.04794e-05	0.00153791
TMX3	-0.0443404	1.05639e-05	0.00153791
SSRP1	0.0206917	1.05647e-05	0.00153791
ZNF17	-0.0386992	1.06055e-05	0.00153791
MS4A6A	-0.0358346	1.07978e-05	0.00153905
RANBP6	-0.0484643	1.08676e-05	0.00153905
DEK	-0.0423624	1.13107e-05	0.00153905
TGFBR1	-0.0338778	1.137e-05	0.00153905
SPTAN1	0.034065	1.14963e-05	0.00153905
NXT2	-0.0434883	1.15479e-05	0.00153905
CMTR2	-0.0414765	1.15897e-05	0.00153905
FASTKD1	-0.0381847	1.17454e-05	0.00153905
SNX2	-0.0354373	1.18725e-05	0.00153905
ELAC2	0.0216753	1.20087e-05	0.00153905
SPTLC1	-0.0241354	1.21597e-05	0.00153905
PEX2	-0.0387205	1.22249e-05	0.00153905
MORC2	0.0179219	1.22478e-05	0.00153905
SLX4	0.0282765	1.23328e-05	0.00153905
RNF11	-0.0384997	1.23438e-05	0.00153905
TFEC	-0.074664	1.26788e-05	0.00155307
PLEKHA3	-0.0319009	1.27534e-05	0.00155307
ZNF322	-0.0318818	1.30223e-05	0.00155307
ZFYVE16	-0.045342	1.31052e-05	0.00155307
RSRP1	-0.0290485	1.31568e-05	0.00155307
NUFIP2	-0.0373475	1.32125e-05	0.00155307
NELFA	0.0259518	1.33478e-05	0.00155307
VAMP7	-0.0311647	1.33875e-05	0.00155307
PARP8	-0.0233431	1.35492e-05	0.00155828
PCNP	-0.0343215	1.37386e-05	0.00156497
VPS18	0.0272071	1.42097e-05	0.00156497
GPATCH11	-0.0371893	1.42649e-05	0.00156497
NPTN	-0.0210686	1.43204e-05	0.00156497
COQ8A	0.0288484	1.43718e-05	0.00156497
ELMO1	0.0236045	1.44288e-05	0.00156497
PBXIP1	0.0273618	1.44924e-05	0.00156497
ZNF302	-0.0525572	1.46317e-05	0.00156497
BLZF1	-0.0385368	1.46631e-05	0.00156497
MYADM	0.0334036	1.50422e-05	0.00158018
GPR18	-0.0392931	1.50751e-05	0.00158018
LOC653653	-0.0469804	1.5161e-05	0.00158018
SPRYD3	0.0228437	1.54565e-05	0.00159849
LPAR6	-0.0618208	1.56097e-05	0.00160192
TRAPPC13	-0.0416559	1.58573e-05	0.00161491
CD164	-0.0403618	1.60451e-05	0.00161697
MARCHF7	-0.0330619	1.61762e-05	0.00161697
SACM1L	-0.030763	1.64424e-05	0.00161697
SF3B3	0.0258504	1.65615e-05	0.00161697
KLHL22	0.0243185	1.6574e-05	0.00161697
PELP1	0.0262219	1.67532e-05	0.00161697
FBXL16	0.0330699	1.68029e-05	0.00161697
NOP14	0.0194649	1.68472e-05	0.00161697
INF2	0.0265819	1.70662e-05	0.00162629
LYSMD3	-0.0476131	1.73231e-05	0.00163721
HPS6	0.0234192	1.74262e-05	0.00163721
TMEM9B	-0.0202398	1.78129e-05	0.00166183
MARCHF1	-0.0432228	1.81697e-05	0.00168335
IGSF6	-0.0254859	1.87196e-05	0.00172234
EIF4A3	0.0241969	1.9513e-05	0.00178304
RAB3D	0.0221074	2.0224e-05	0.00180131
FAM8A1	-0.0426169	2.02639e-05	0.00180131
AKAP7	-0.0416069	2.03094e-05	0.00180131
GOLGA7	-0.0172611	2.03767e-05	0.00180131
EIF4E3	-0.0291574	2.03881e-05	0.00180131
CFAP97D2	0.0437393	2.09568e-05	0.00183938
NT5C3A	-0.0544134	2.13862e-05	0.00185445
ORC3	-0.0326755	2.14066e-05	0.00185445
RYK	-0.0254077	2.17016e-05	0.00186788
SORBS3	0.0310689	2.19808e-05	0.00187409
CCDC144B	-0.0735646	2.20918e-05	0.00187409
DCAF10	-0.0328597	2.24083e-05	0.00187409
CACNA1I	0.0342204	2.24116e-05	0.00187409
USP15	-0.034805	2.25647e-05	0.00187409
POLK	-0.0497594	2.26166e-05	0.00187409
RAB8B	-0.0403706	2.29162e-05	0.0018872
DNAJB14	-0.0484336	2.34225e-05	0.00189613
GGA1	0.021036	2.3449e-05	0.00189613
FAM133DP	-0.0349071	2.34512e-05	0.00189613
CABIN1	0.0283498	2.4022e-05	0.00193058
ARMT1	-0.0386424	2.46667e-05	0.00197053
TXNDC12	-0.022896	2.48518e-05	0.0019735
TPMT	-0.0318086	2.54337e-05	0.00200776
DDHD1	-0.0331058	2.58593e-05	0.00201926
CLEC7A	-0.0286453	2.60782e-05	0.00201926
CD48	-0.0325741	2.61466e-05	0.00201926
SAMD8	-0.0374471	2.61848e-05	0.00201926
FYTTD1	-0.026566	2.67618e-05	0.00204133
DMAP1	0.0262431	2.67771e-05	0.00204133
WASHC4	-0.0480284	2.69946e-05	0.00204622
ACAD9	0.02398	2.73342e-05	0.00206026
THAP9-AS1	-0.0356135	2.78638e-05	0.00206333
THAP2	-0.0469845	2.79108e-05	0.00206333
TRA2A	-0.0230664	2.79358e-05	0.00206333
DCP2	-0.0352318	2.81935e-05	0.00206333
RETREG1	-0.0340766	2.82055e-05	0.00206333
ZUP1	-0.0429773	2.83029e-05	0.00206333
SP2	0.0254467	2.89481e-05	0.00209294
SPOPL	-0.0417644	2.90609e-05	0.00209294
RAVER1	0.0264202	2.94581e-05	0.00209294
MINDY3	-0.0418655	2.94864e-05	0.00209294
SMYD2	-0.0267422	2.9567e-05	0.00209294
PTPN2	-0.027341	2.9892e-05	0.00209294
MAST3	0.0227424	2.9942e-05	0.00209294
NHLRC3	-0.032214	3.00991e-05	0.00209294
KCNH3	0.0409346	3.01606e-05	0.00209294
DR1	-0.0316948	3.03343e-05	0.00209294
CSNK1G3	-0.0395222	3.12169e-05	0.00209294
PTAR1	-0.0617378	3.13541e-05	0.00209294
VPS50	-0.035823	3.13744e-05	0.00209294
CHERP	0.0266557	3.16256e-05	0.00209294
ANXA11	0.0245173	3.17175e-05	0.00209294
ZNF652	0.0199357	3.17199e-05	0.00209294
EWSR1	0.0161692	3.2185e-05	0.00209294
SEC22A	-0.0276321	3.2456e-05	0.00209294
WSB1	-0.0332858	3.30557e-05	0.00209294
ARHGAP1	0.0219488	3.31047e-05	0.00209294
C2orf69	-0.0452318	3.31784e-05	0.00209294
COQ10B	-0.0287418	3.3392e-05	0.00209294
CLEC1B	-0.0481621	3.3697e-05	0.00209294
DDB1	0.0234126	3.37606e-05	0.00209294
FCAR	-0.0340881	3.38941e-05	0.00209294
TANK	-0.0301203	3.39245e-05	0.00209294
PRPF8	0.0314894	3.39313e-05	0.00209294
ZNF83	-0.037558	3.39757e-05	0.00209294
TMEM167A	-0.0331541	3.41917e-05	0.00209294
PDCD11	0.022147	3.42452e-05	0.00209294
VCPIP1	-0.0383705	3.43479e-05	0.00209294
TLR8	-0.0262079	3.43644e-05	0.00209294
PRPF6	0.0223704	3.44905e-05	0.00209294
VCP	0.0260112	3.44928e-05	0.00209294
UBE2W	-0.0334103	3.46847e-05	0.00209294
NELFCD	0.0189402	3.47333e-05	0.00209294
USP5	0.0231844	3.47729e-05	0.00209294
TTC33	-0.0379982	3.48639e-05	0.00209294
SNX14	-0.0332262	3.50842e-05	0.00209294
ABHD13	-0.0472719	3.51009e-05	0.00209294
FGFR1OP2	-0.0394146	3.51412e-05	0.00209294
IDI1	-0.0423984	3.60805e-05	0.00213765
PRPS2	-0.0244374	3.62123e-05	0.00213765
PTAFR	0.0233531	3.71005e-05	0.00218043
NDUFB5	-0.0271513	3.79162e-05	0.00220598
RBM7	-0.0303964	3.80274e-05	0.00220598
CMC2	-0.0427598	3.80313e-05	0.00220598
CLK1	-0.0409817	3.83119e-05	0.00221264
SF3A1	0.0273925	3.87087e-05	0.00222592
RPAP3	-0.0308662	3.92339e-05	0.00224644
EED	-0.0276512	3.94996e-05	0.00225199
SART3	0.0170777	3.99649e-05	0.00226687
UCHL5	-0.0315101	4.01005e-05	0.00226687
CHAF1A	0.0294773	4.13359e-05	0.00230913
NAMPT	-0.0330711	4.13639e-05	0.00230913
SUPT5H	0.023267	4.13673e-05	0.00230913
LRRC40	-0.0456862	4.15997e-05	0.00231242
TIA1	-0.0346651	4.19783e-05	0.00232378
IMPA1	-0.0399703	4.2162e-05	0.00232431
THAP5	-0.0435523	4.27707e-05	0.00233868
ANXA3	-0.079963	4.27732e-05	0.00233868
PARP1	0.0239273	4.30792e-05	0.0023458
BRWD1	-0.036016	4.3532e-05	0.00236081
SLC35A3	-0.0480152	4.38448e-05	0.00236734
ZC3H18	0.0257389	4.40072e-05	0.00236734
UBE2N	-0.023998	4.42065e-05	0.00236742
PNRC2	-0.0268538	4.45206e-05	0.00236742
SEC24C	0.017818	4.4541e-05	0.00236742
MYO9B	0.0208185	4.48223e-05	0.00237291
N4BP2L2	-0.0325402	4.60296e-05	0.0024272
ZNF777	0.0261689	4.64182e-05	0.00243455
RBMXL1	-0.02044	4.67802e-05	0.00243455
RLIM	-0.0153907	4.68482e-05	0.00243455
HDGFL2	0.0274814	4.70264e-05	0.00243455
LYZ	-0.0292761	4.72446e-05	0.00243455
CCDC50	-0.0280348	4.7264e-05	0.00243455
AARS1	0.0249047	4.74787e-05	0.00243621
ITGAV	-0.050638	4.77866e-05	0.00244261
NCK1	-0.0255333	4.82745e-05	0.00244978
CHUK	-0.0294371	4.82941e-05	0.00244978
CARD8	-0.0234361	4.89017e-05	0.00245474
AP5M1	-0.031454	4.91752e-05	0.00245474
PER1	0.049615	4.93387e-05	0.00245474
KCNJ15	-0.0323737	4.9423e-05	0.00245474
SVIL	0.026238	4.94815e-05	0.00245474
ZNF655	-0.0209427	4.96174e-05	0.00245474
ZBTB34	-0.0310044	4.96799e-05	0.00245474
GNG11	-0.0541603	4.99418e-05	0.00245844
CGAS	-0.0379243	5.01234e-05	0.00245844
GATAD2A	0.0176428	5.07848e-05	0.00248156
CRBN	-0.0348847	5.10973e-05	0.00248156
SNX16	-0.0490106	5.11527e-05	0.00248156
PUS7L	-0.0557019	5.19458e-05	0.0025109
RBMX	-0.013818	5.25197e-05	0.00251804
TMX1	-0.038552	5.2657e-05	0.00251804
AQP9	-0.0228914	5.26596e-05	0.00251804
SLF1	-0.0422989	5.32235e-05	0.00253062
MYO1D	0.0394071	5.35401e-05	0.00253062
CGRRF1	-0.0418747	5.36998e-05	0.00253062
GPR155	-0.0326827	5.37882e-05	0.00253062
ATP8A1	-0.0477343	5.40015e-05	0.00253062
THRA	0.0242355	5.43675e-05	0.00253062
ACTN4	0.0304984	5.4526e-05	0.00253062
NDUFAF4	-0.040674	5.46075e-05	0.00253062
ZNF30	-0.0348284	5.48061e-05	0.00253062
ZNF277	-0.0347846	5.49841e-05	0.00253062
ZNF702P	-0.0454416	5.50093e-05	0.00253062
PHF6	-0.0468034	5.57096e-05	0.00255101
SIRPA	0.0188109	5.59469e-05	0.00255101
PAXBP1	-0.0345169	5.60262e-05	0.00255101
SLC5A3	-0.0464347	5.66236e-05	0.0025631
FXR1	-0.0263347	5.69234e-05	0.0025631
SIKE1	-0.0323204	5.70304e-05	0.0025631
RNASEH2B	-0.0275626	5.72268e-05	0.0025631
NCLN	0.0232095	5.73204e-05	0.0025631
SCAF1	0.0293555	5.74968e-05	0.0025631
ASMTL	0.0265368	5.76367e-05	0.0025631
SMG6	0.0211464	5.85874e-05	0.00259673
ACTB	0.0258135	5.91017e-05	0.00261085
MYBBP1A	0.0216229	5.96094e-05	0.00262458
LAPTM4A	-0.0209897	5.99443e-05	0.00263065
EFTUD2	0.024808	6.11809e-05	0.00267611
RRBP1	0.0319856	6.19205e-05	0.00269961
PRKACB	-0.0357365	6.2462e-05	0.00270132
SLC30A7	-0.0400368	6.26497e-05	0.00270132
ACTG1	0.0170014	6.27174e-05	0.00270132
KDM4B	0.0196899	6.29418e-05	0.00270132
RPA1	0.0196103	6.2972e-05	0.00270132
FGL2	-0.0348917	6.34538e-05	0.00271326
DCK	-0.0323657	6.55464e-05	0.00278306
SLC6A8	0.034738	6.57435e-05	0.00278306
CNIH1	-0.0298603	6.57551e-05	0.00278306
GALNT3	-0.0392882	6.61251e-05	0.00278306
PSMA1	-0.0193641	6.61291e-05	0.00278306
NRBF2	-0.0185927	6.6401e-05	0.00278311
GBF1	0.0254659	6.65476e-05	0.00278311
MUC20	0.0395052	6.82144e-05	0.00283177
COPG1	0.0202657	6.84279e-05	0.00283177
RIOK2	-0.035425	6.86135e-05	0.00283177
P4HA1	-0.0254395	6.88718e-05	0.00283177
KDM1A	0.0175501	6.93944e-05	0.00283177
ZBED5	-0.0345924	6.94801e-05	0.00283177
PAIP2	-0.0262165	6.95344e-05	0.00283177
CLDND1	-0.0294007	6.96184e-05	0.00283177
PDIK1L	-0.0380066	7.01431e-05	0.00283177
MYO1F	0.0224531	7.02188e-05	0.00283177
THRAP3	0.0163615	7.06999e-05	0.00283177
WIPI2	0.0147772	7.07914e-05	0.00283177
PPM1G	0.0204246	7.08235e-05	0.00283177
MTF2	-0.0291714	7.09661e-05	0.00283177
SHOC2	-0.0274819	7.10179e-05	0.00283177
HNRNPM	0.0187167	7.12534e-05	0.00283177
SRP68	0.0188485	7.19645e-05	0.00283177
SNX13	-0.0381513	7.19762e-05	0.00283177
CCDC90B	-0.0301602	7.20055e-05	0.00283177
CEP85L	-0.0487978	7.2145e-05	0.00283177
PCMT1	-0.0302707	7.22206e-05	0.00283177
IGF2BP2	0.0354174	7.25747e-05	0.00283177
PHIP	-0.0428375	7.25932e-05	0.00283177
UBTF	0.0144591	7.29711e-05	0.00283822
ACADVL	0.0269055	7.3607e-05	0.00285463
ASAH1	-0.0187264	7.47985e-05	0.00287452
DIS3	-0.0312951	7.51279e-05	0.00287452
GANAB	0.0204175	7.52625e-05	0.00287452
EXOC6	-0.0332196	7.52899e-05	0.00287452
SHKBP1	0.0273818	7.53685e-05	0.00287452
PIGK	-0.0313301	7.54127e-05	0.00287452
PCGF6	-0.041266	7.58908e-05	0.0028845
ATP11B	-0.0326802	7.62252e-05	0.00288898
REEP5	-0.0204589	7.70643e-05	0.00290884
FBXL18	0.023965	7.71853e-05	0.00290884
EPS15L1	0.0185261	7.81175e-05	0.00292479
SLC43A2	0.0266802	7.82345e-05	0.00292479
LONP1	0.0225532	7.82662e-05	0.00292479
ZNF782	-0.0349535	7.88829e-05	0.0029396
SETD1A	0.0230494	8.06468e-05	0.0029912
BCL6	-0.0384924	8.0716e-05	0.0029912
WDFY1	-0.0381549	8.09662e-05	0.00299216
RNF2	-0.0294312	8.19003e-05	0.00301624
CDC25B	0.0190466	8.20699e-05	0.00301624
ERCC8	-0.0442159	8.31823e-05	0.00304872
NSL1	-0.0212131	8.41062e-05	0.00307414
CGGBP1	-0.0310513	8.43562e-05	0.00307485
PRPF19	0.0216054	8.70161e-05	0.00316316
NFS1	0.0209954	8.8596e-05	0.00320949
ACO2	0.024602	8.87716e-05	0.00320949
PCMTD1	-0.0412366	8.99954e-05	0.0032367
TOX2	0.045266	9.00095e-05	0.0032367
CTDSPL2	-0.0391531	9.20954e-05	0.00330227
RAB12	-0.0282228	9.23279e-05	0.00330227
B3GNT2	-0.0324197	9.29615e-05	0.00331264
C21orf91	-0.0387369	9.31145e-05	0.00331264
POTEE	0.0365409	9.35287e-05	0.00331605
PPP1R15B	-0.0279862	9.37073e-05	0.00331605
UBE2E1	-0.025507	9.39906e-05	0.00331727
CHD4	0.0275718	9.47515e-05	0.0033353
KBTBD2	-0.0204087	9.5455e-05	0.00335122
TMEM64	-0.0365879	9.60595e-05	0.00335463
PTPN6	0.02496	9.61229e-05	0.00335463
UBA6	-0.0369075	9.65979e-05	0.00335463
CTCF	0.0218917	9.66781e-05	0.00335463
ZBTB1	-0.0362796	9.70364e-05	0.00335463
SEC14L1	0.0252233	9.70607e-05	0.00335463
GPR141	-0.0350665	9.74979e-05	0.00336103
WTAP	-0.018222	9.92987e-05	0.00341429
LTN1	-0.045334	0.000100143	0.00343027
DNAJC11	0.0190534	0.000100463	0.00343027
SLC9A1	0.0246309	0.000100663	0.00343027
TLN1	0.03561	0.000100792	0.00343027
MFN1	-0.0302222	0.00010181	0.00345611
EIF3E	-0.0443783	0.000103392	0.00350089
MTRF1	-0.0271542	0.000104402	0.00352614
PPP2R1A	0.0221988	0.000105461	0.00354664
TM2D1	-0.0266909	0.00010554	0.00354664
GPR174	-0.054718	0.000105831	0.00354748
SENP7	-0.0458702	0.000106624	0.00356134
SCCPDH	-0.0304758	0.000106779	0.00356134
MIS12	-0.0253446	0.000108145	0.00359345
USP19	0.0196748	0.00010883	0.00359345
UCP2	0.0274641	0.000108847	0.00359345
CREBZF	-0.0364398	0.000109176	0.00359345
PGAP1	-0.0544069	0.000109552	0.00359345
ACP1	-0.0197819	0.000109821	0.00359345
TMEM123	-0.0433565	0.000109887	0.00359345
TIFA	-0.0421119	0.000109896	0.00359345
EIF2A	-0.0263775	0.000110582	0.00360404
UBA1	0.0252896	0.000110862	0.00360404
RNF13	-0.0243253	0.000111031	0.00360404
HNRNPUL1	0.0195037	0.000111731	0.00361797
SLC35F5	-0.0436664	0.000112407	0.00362742
ZNF493	-0.0437804	0.000112637	0.00362742
SMAP2	0.0294604	0.000113109	0.00362742
SMIM13	-0.035861	0.000113275	0.00362742
UFL1	-0.0374648	0.000113382	0.00362742
PNPLA8	-0.0335213	0.000114483	0.00364567
VNN2	-0.033755	0.000114735	0.00364567
AKIRIN1	-0.0177781	0.000114927	0.00364567
ATP1A1	0.0182552	0.000115394	0.00364567
EIF4G1	0.0277482	0.000115568	0.00364567
CLEC2D	-0.0190344	0.000115592	0.00364567
GBP3	-0.0453833	0.000115979	0.00364707
SCOC	-0.0526019	0.000116184	0.00364707
B2M	-0.0484304	0.000117148	0.00366873
FLII	0.0209001	0.000117591	0.00367391
SAMD9	-0.0557651	0.000117992	0.00367391
SPOCD1	0.0431954	0.00011814	0.00367391
UNC45A	0.0215425	0.000119161	0.00368093
UQCRC2	-0.01687	0.000119371	0.00368093
ABI1	-0.0180522	0.000119564	0.00368093
CLUH	0.0244085	0.000119721	0.00368093
ATF2	-0.0328711	0.000119745	0.00368093
ABCF2	0.015543	0.000120094	0.00368315
TRIM28	0.0221588	0.000121514	0.00371817
NCL	0.0182216	0.000122821	0.00374877
SLC36A4	-0.0341929	0.00012316	0.00374877
C5AR1	0.0155804	0.000123477	0.00374877
ZNF852	-0.0464758	0.000123638	0.00374877
RNF19A	-0.0296463	0.000124744	0.00375844
GLRX	-0.0410991	0.000124774	0.00375844
ARFIP1	-0.0248894	0.000124802	0.00375844
ZNF800	-0.0287312	0.000125409	0.00376537
COMMD10	-0.0375689	0.000125597	0.00376537
GIMAP2	-0.0376691	0.00012662	0.00378753
PTGS2	-0.03928	0.000127007	0.0037906
NUP214	0.0159905	0.000128836	0.00382908
LSM8	-0.0435374	0.000128888	0.00382908
FSTL1	-0.0446618	0.000129157	0.00382908
MAP7D1	0.0228381	0.000130049	0.00384237
SCML1	-0.0546938	0.00013037	0.00384237
FKBP8	0.0267667	0.000130469	0.00384237
SEPTIN9	0.0162884	0.00013142	0.00384884
TMEM170B	-0.0455071	0.000131427	0.00384884
FEM1C	-0.0334753	0.000131555	0.00384884
RRM2B	-0.0357881	0.000132408	0.00386532
C1orf52	-0.0264469	0.000133203	0.00387552
PYROXD1	-0.0348858	0.000133494	0.00387552
NUMA1	0.0205721	0.000133629	0.00387552
DCLRE1A	-0.0386235	0.00013414	0.00388193
GPBP1	-0.0271219	0.000135498	0.00390654
MPI	0.0212608	0.000135577	0.00390654
AGPAT5	-0.0296859	0.000136141	0.00391434
RAB27B	-0.0454674	0.000136769	0.00391722
ZNF24	-0.0250112	0.000136828	0.00391722
AP3S1	-0.028227	0.000137198	0.00391941
BBS10	-0.0397068	0.00013754	0.00392078
ARHGEF18	0.017602	0.000138538	0.00393685
ATP6V0E1	-0.02503	0.000138694	0.00393685
TRAPPC6B	-0.0324087	0.000139197	0.00394272
HDLBP	0.0222119	0.000140253	0.00395433
NSFL1C	0.0200007	0.000140312	0.00395433
ZBTB41	-0.050939	0.000140496	0.00395433
SMARCD2	0.017867	0.000141195	0.00396565
ATG4A	-0.026395	0.000142931	0.00398322
SLC30A6	-0.0240729	0.000142942	0.00398322
MAPK3	0.0236841	0.000143186	0.00398322
ZNRF2	-0.0306409	0.000143306	0.00398322
ORC4	-0.0310845	0.000143392	0.00398322
TRPM7	-0.0321759	0.00014387	0.00398322
PKN2	-0.0386868	0.00014391	0.00398322
TLR6	-0.025679	0.000144724	0.00399225
EXOC5	-0.0362618	0.000144835	0.00399225
SLC38A2	-0.0352609	0.000145903	0.00401338
DMTF1	-0.0266551	0.000147418	0.00404005
MRPS10	-0.0231792	0.000147478	0.00404005
AATF	0.0221283	0.000148754	0.00406666
ZBTB6	-0.039769	0.000150115	0.0040902
DDX59	-0.0247374	0.000150387	0.0040902
RPL39	-0.0948733	0.000150535	0.0040902
IP6K1	0.0179205	0.000152006	0.00411478
HNRNPL	0.0120825	0.000152248	0.00411478
LDLRAP1	0.0171961	0.000152557	0.00411478
CREBRF	-0.0329229	0.000152673	0.00411478
GK3P	-0.0451413	0.000156166	0.00419228
VPS39	0.0150941	0.000156177	0.00419228
DNAH6	-0.042254	0.000156596	0.00419508
ACTN1	0.0233641	0.000157398	0.00420811
METTL15	-0.0313524	0.000158697	0.00423435
RNPC3	-0.0399773	0.00015916	0.00423824
USP32P1	-0.0452999	0.000159654	0.0042427
GNA13	-0.030463	0.000159964	0.0042427
ARL8B	-0.0264968	0.00016235	0.00429743
PAF1	0.0252157	0.000162778	0.00429879
SNRNP200	0.0195767	0.00016325	0.00429879
SINHCAF	-0.0255994	0.000163368	0.00429879
CEP162	-0.0333078	0.000164296	0.00431471
MIER1	-0.0322928	0.000165222	0.0043257
ITGA5	0.0200214	0.000165602	0.0043257
APEX2	0.019604	0.000165687	0.0043257
IER3IP1	-0.0312025	0.000166599	0.00434101
MED4	-0.0192131	0.000167368	0.00435255
RPS10	-0.0550186	0.000168491	0.00437218
PHRF1	0.0226184	0.000168778	0.00437218
TBC1D13	0.0188126	0.000169397	0.00437392
RAP1B	-0.0361475	0.000169725	0.00437392
TBK1	-0.0276789	0.000170108	0.00437392
TVP23B	-0.0433474	0.000170157	0.00437392
RBM42	0.0265229	0.000171003	0.00438721
TARS2	0.0225804	0.000172729	0.00442029
URGCP	0.0203292	0.000173063	0.00442029
CRYZ	-0.0392626	0.000173286	0.00442029
BMP6	0.0324788	0.000175571	0.00446888
CCAR2	0.0199397	0.000175861	0.00446888
ARAP1	0.0187992	0.00017667	0.00446919
DUSP3	-0.0259632	0.000176694	0.00446919
OTUD6B-AS1	-0.0493778	0.000177155	0.00446919
DDX19B	0.0197251	0.000177213	0.00446919
CAPZA2	-0.0414349	0.000177906	0.00447302
SPOCK2	0.014689	0.000178036	0.00447302
SCYL1	0.0215174	0.000178942	0.00448734
NIPSNAP2	-0.0220251	0.00017965	0.00449665
RAB28	-0.0276527	0.000180863	0.00451854
KPNA5	-0.052521	0.000181267	0.00452015
MICU2	-0.0301389	0.000184239	0.00458569
TWF1	-0.0400141	0.000185073	0.00459115
RFX1	0.0265629	0.000185146	0.00459115
ENTPD1	-0.022556	0.000185884	0.00459286
ZDHHC21	-0.0506652	0.000185904	0.00459286
ZDHHC20	-0.0345696	0.000186603	0.0046016
MTMR6	-0.0303848	0.000188369	0.00463658
PDZD11	-0.0270083	0.00018873	0.00463662
FAM76B	-0.0398787	0.000189065	0.00463662
ITM2C	0.0259339	0.000189465	0.00463791
C6orf62	-0.0212798	0.000191307	0.0046744
TMEM263	-0.033858	0.000192528	0.00468864
POLR2K	-0.0596316	0.000192592	0.00468864
BCAS3	0.0250819	0.000193334	0.00469811
SIGLEC10	0.0391849	0.000193908	0.0047035
PAPOLA	-0.0225355	0.000195091	0.00472118
ABHD10	-0.0216649	0.000195666	0.00472118
ZFAND1	-0.0395908	0.000196081	0.00472118
NEFH	0.0387647	0.000196298	0.00472118
MCM3AP	0.0156196	0.000196658	0.00472118
EVI2A	-0.0582236	0.000196977	0.00472118
NABP1	-0.0331385	0.00019775	0.00472118
DYNLT3	-0.0431808	0.000197846	0.00472118
H4C14	-0.0369822	0.000198399	0.00472118
ABHD3	-0.0296671	0.000198423	0.00472118
CDK11B	0.0184498	0.000198529	0.00472118
SAR1B	-0.0264282	0.000199926	0.00474232
LYRM2	-0.0316032	0.000200129	0.00474232
TNRC18	0.025479	0.000201063	0.004756
XRCC6	0.0191103	0.000202096	0.00475719
KIF2A	-0.0313001	0.00020214	0.00475719
CDC40	-0.0224237	0.000202456	0.00475719
PTPN22	-0.0329991	0.000202678	0.00475719
CASC3	0.014661	0.000202947	0.00475719
PPP1CB	-0.0317167	0.000203253	0.00475719
POT1	-0.0331492	0.000205644	0.00479439
TMOD2	-0.0325676	0.000205674	0.00479439
SRP9	-0.0403129	0.000205921	0.00479439
MCM7	0.0169356	0.000207239	0.0048099
PHF20L1	-0.0304736	0.000207308	0.0048099
CHORDC1	-0.0324446	0.000209398	0.00484227
IPMK	-0.0444478	0.000209429	0.00484227
SND1	0.0216967	0.000211486	0.00487435
TRIM13	-0.0245783	0.000211547	0.00487435
GTF2IP1	0.0188034	0.000211982	0.00487596
NFYC	0.0161154	0.000212698	0.004884
AHSP	-0.0354721	0.000213126	0.00488543
CHSY1	-0.0324961	0.000213594	0.00488775
105377774	-0.0665108	0.000214308	0.00489568
ZBTB33	-0.0319882	0.000214689	0.004896
FCHO1	0.0213293	0.000215112	0.00489728
MARS1	0.0133739	0.000215691	0.00490209
ZNF746	0.0176502	0.000217318	0.00493068
ARL6IP5	-0.0187063	0.00021771	0.00493119
YLPM1	0.0303574	0.000218116	0.004932
CCDC144A	-0.0509029	0.000218622	0.00493508
CNEP1R1	-0.0279487	0.000221062	0.00498174
PIK3CA	-0.0300714	0.000223324	0.00502422
GBA	0.0208359	0.000224047	0.00503201
PGBD2	-0.0284331	0.000224573	0.00503534
CD47	-0.0234686	0.00022556	0.00504898
ZNF280D	-0.0418534	0.000227253	0.00506995
WDR75	-0.0238696	0.000227705	0.00506995
DIAPH1	0.0294684	0.000227929	0.00506995
GK	-0.0389997	0.000228284	0.00506995
ZNF484	-0.0408285	0.000228397	0.00506995
SESTD1	-0.0359138	0.000229238	0.00507169
CHMP2B	-0.0263347	0.000229569	0.00507169
BROX	-0.028112	0.000229928	0.00507169
TLE3	0.0217468	0.000229996	0.00507169
UBE2A	-0.0166255	0.000231014	0.00508574
ZC3H4	0.0206158	0.000233374	0.00512922
DDX23	0.0156833	0.000233945	0.00512961
FNTA	-0.0200431	0.00023416	0.00512961
ZNF292	-0.0433042	0.000235352	0.00514726
RNF146	-0.0214807	0.000237568	0.00518722
ITPRID2	-0.0304956	0.000239673	0.00522124
PSMA3-AS1	-0.0324528	0.000240532	0.00522124
TMED5	-0.0320718	0.000240622	0.00522124
ARL5A	-0.039244	0.000240691	0.00522124
KIF22	0.0205986	0.000241334	0.00522441
ICOS	-0.0295213	0.000241621	0.00522441
ELF2	-0.0188085	0.000242438	0.00522516
PLEKHM1	0.0166691	0.000243033	0.00522516
OSGIN1	0.0385203	0.000243092	0.00522516
ZNF816	-0.0368195	0.000243222	0.00522516
PPP1R10	0.0191011	0.000244307	0.00523623
TTLL12	0.0207997	0.000244522	0.00523623
ERO1B	-0.0327582	0.000245285	0.00524213
RASA3	0.0141774	0.000245584	0.00524213
RIN3	0.0219177	0.000246205	0.00524574
STXBP3	-0.0242874	0.000246539	0.00524574
EDC4	0.0182274	0.000247754	0.00525076
SHLD2	-0.0332924	0.000247797	0.00525076
COL6A1	0.0440962	0.000248007	0.00525076
TACC3	0.0181383	0.00024835	0.00525076
CAND1	-0.0225843	0.000250202	0.00528059
FMNL1	0.0234088	0.000250591	0.00528059
LGALS8	-0.025215	0.000250948	0.00528059
TMEM198B	0.0211444	0.000251894	0.00528449
DCTN1	0.0219279	0.000252678	0.00528449
SEZ6L	0.045604	0.000252815	0.00528449
ZC3H11A	-0.0209291	0.000253193	0.00528449
EVI2B	-0.021455	0.00025331	0.00528449
TXNRD2	0.0240613	0.00025351	0.00528449
ZNF644	-0.0403239	0.00025401	0.00528665
ZNF701	-0.0264842	0.00025455	0.00528965
MED28	-0.020483	0.00025573	0.00530172
RICTOR	-0.0428478	0.000256207	0.00530172
PRKAR2B	-0.0370894	0.000256323	0.00530172
PFAS	0.0224936	0.000257586	0.00531958
SLC39A8	-0.0322736	0.000258694	0.00533421
WASL	-0.0312204	0.00026134	0.00536743
SAP130	0.0242656	0.000261885	0.00536743
GCNT4	-0.0497868	0.000261905	0.00536743
NKIRAS1	-0.0372018	0.000261914	0.00536743
SERPINB1	-0.0243831	0.000266591	0.00544762
PTGFRN	0.040538	0.000266644	0.00544762
UBN1	0.0176412	0.00026979	0.00549172
MYNN	-0.0360609	0.000270289	0.00549172
PLEKHA1	-0.0287585	0.000270298	0.00549172
ZNF680	-0.0455772	0.000270449	0.00549172
TBC1D15	-0.0293646	0.000271196	0.00549852
ATAD1	-0.0322105	0.000271754	0.00550148
RPAP2	-0.030775	0.000273166	0.00550296
ZNF354B	-0.0378176	0.000273217	0.00550296
TECPR1	0.01821	0.000274002	0.00550296
STAG2	-0.0309215	0.000274028	0.00550296
PRPF40A	-0.0247116	0.000274137	0.00550296
FAM111A	-0.0226987	0.000274302	0.00550296
TCEAL1	-0.0409968	0.000276885	0.00554027
RECQL	-0.0292169	0.000277379	0.00554027
PDCD10	-0.0541523	0.000277408	0.00554027
CDHR1	0.0442345	0.000279864	0.00558096
SEC61A1	0.0156809	0.000280973	0.00559471
PFKM	0.0253839	0.000281418	0.00559522
ECHDC1	-0.0294381	0.000283642	0.00563105
RPS15A	-0.0749651	0.000284503	0.00563784
FRG1CP	-0.0315501	0.00028517	0.00563784
HSD17B11	-0.0210633	0.000285252	0.00563784
PACS1	0.022415	0.000286059	0.00564543
CCNT2	-0.0367129	0.000288295	0.00568115
LY96	-0.0500997	0.000288829	0.00568328
PSMA6	-0.0442133	0.000289486	0.00568783
TAGLN2	0.0279815	0.000289972	0.005689
CPSF1	0.020122	0.000290817	0.00569224
MPC1	-0.0191815	0.00029124	0.00569224
HNRNPU	0.0169991	0.000291591	0.00569224
ZNF639	-0.0283318	0.000291844	0.00569224
RBM18	-0.0242044	0.000292947	0.00570542
BCAS2	-0.0269123	0.000293653	0.00570666
HBG1	-0.069555	0.000293866	0.00570666
ITM2A	-0.0247146	0.000295393	0.00572056
TCOF1	0.0232393	0.000295818	0.00572056
LYPD2	0.0499064	0.000295934	0.00572056
PHC3	-0.0385378	0.000296297	0.00572056
SLC38A10	0.0239276	0.000299593	0.00577582
THAP1	-0.0291932	0.000301749	0.00580328
ZZZ3	-0.0275845	0.000302094	0.00580328
DGKH	-0.0453044	0.000302322	0.00580328
TNFAIP8	-0.0257353	0.000303693	0.00582121
STK11IP	0.0206696	0.000306024	0.00585749
LINC00482	0.0445208	0.000312551	0.00597221
SEC62	-0.0264361	0.000312913	0.00597221
KCTD2	0.0141791	0.000314093	0.00598617
ZNF780B	-0.0376828	0.00031466	0.00598842
RNF139	-0.0331455	0.00031533	0.00599261
ZFC3H1	-0.0236766	0.0003171	0.00601647
TCF25	0.0170483	0.000317487	0.00601647
LCOR	-0.0431263	0.000318888	0.00603444
TUBB4B	0.0205258	0.000320736	0.0060419
GAN	-0.0403057	0.000321011	0.0060419
TBC1D4	-0.0245462	0.000321084	0.0060419
PMS1	-0.0350366	0.000321178	0.0060419
EIF3B	0.0201105	0.000321546	0.0060419
IKZF5	-0.0299239	0.000324094	0.00608121
QRICH1	0.01269	0.000325741	0.00610352
CCNL1	-0.0222527	0.000326363	0.0061066
NUP93	0.0247281	0.000328448	0.00613701
ZNF845	-0.0396026	0.000330999	0.00617602
TBC1D1	0.0179609	0.000332236	0.00619045
EBLN3P	-0.0285586	0.000333199	0.00619973
SLC19A1	0.0231825	0.000335604	0.00623325
DPM1	-0.039709	0.000336092	0.00623325
FAM126B	-0.0428729	0.000336402	0.00623325
RPL9	-0.0794245	0.000337126	0.006238
PEAK3	0.0291144	0.000337665	0.00623932
C1GALT1	-0.0384701	0.000338567	0.00624666
ZMYM1	-0.0382146	0.000338999	0.00624666
PHTF2	-0.0393912	0.000340513	0.00626591
C5orf24	-0.0377144	0.000341683	0.00627418
COPS2	-0.0423544	0.00034272	0.00627418
SLC4A3	0.0444924	0.000342967	0.00627418
AP1B1	0.0209048	0.000344308	0.00627418
URI1	-0.0179472	0.000344386	0.00627418
BIRC3	-0.0322457	0.000344987	0.00627418
C9orf72	-0.0367215	0.000345359	0.00627418
MATR3	-0.0273494	0.00034549	0.00627418
PDIA4	0.0197848	0.000345671	0.00627418
AASDHPPT	-0.0273747	0.000345672	0.00627418
OSTC	-0.0306264	0.000346563	0.00627418
ZNF12	-0.0294583	0.000346606	0.00627418
RABGGTB	-0.0258837	0.000349298	0.00631434
ARL14EP	-0.0300353	0.000350819	0.00633326
TTC37	-0.0240181	0.000352456	0.00635075
HDGFL3	-0.0381833	0.00035274	0.00635075
USP40	0.0209739	0.00035426	0.00636951
CD46	-0.0263576	0.000355401	0.00638143
PAIP1	-0.0297776	0.000357744	0.00641487
IMPA2	0.0326571	0.00035829	0.00641604
PPP2R5D	0.0189669	0.000359203	0.00642377
FOXJ2	0.019236	0.000360477	0.00643792
ARHGAP12	-0.0354439	0.000361835	0.00644046
ZNF709	-0.0348386	0.000361897	0.00644046
ZNF654	-0.038126	0.000362068	0.00644046
SRSF6	-0.0161683	0.000363377	0.00644641
GOT2	0.0185003	0.000363815	0.00644641
RAB27A	-0.0195365	0.00036391	0.00644641
TMBIM4	-0.026873	0.000364636	0.00644641
PTENP1	-0.0244462	0.000364818	0.00644641
LIG4	-0.0457357	0.00036667	0.00647056
MSN	0.0240669	0.000367852	0.00647293
VEZT	-0.0265743	0.00036801	0.00647293
RPS29	-0.0636491	0.00036826	0.00647293
C5AR2	0.0229365	0.000369902	0.00649323
HCLS1	0.0177647	0.000372653	0.00653293
USP1	-0.0310282	0.000374904	0.00655265
MEGF9	-0.0231418	0.000375223	0.00655265
EDEM3	-0.0368842	0.000375251	0.00655265
PLD3	0.0251141	0.000376756	0.00657034
EIF5	-0.0176213	0.00037994	0.00661721
FAM241A	-0.03972	0.000381751	0.00663637
ZSCAN18	0.0252178	0.000382035	0.00663637
MAP2K3	0.0199992	0.000382696	0.0066369
NDUFA5	-0.0520066	0.000383319	0.0066369
CPEB2	-0.0422123	0.000383607	0.0066369
CASD1	-0.0377302	0.000384056	0.0066369
ATXN3	-0.0252604	0.000387523	0.00668815
JCHAIN	-0.0461218	0.00038935	0.00670364
BTBD1	-0.0213071	0.000389555	0.00670364
BRIX1	-0.031385	0.000390751	0.00670364
BAG3	0.0266832	0.000390894	0.00670364
HELB	-0.0434442	0.000390932	0.00670364
ZDHHC2	-0.0286623	0.0003959	0.00677287
CAPZB	0.0186554	0.000395985	0.00677287
RPL30	-0.0439383	0.000397985	0.00679836
HSF2	-0.0267363	0.000407186	0.00694663
ATP11C	-0.0339836	0.000407733	0.00694708
TMEM135	-0.0307055	0.000408403	0.00694962
LMBRD2	-0.0412313	0.000411213	0.00698852
FBXO45	-0.024985	0.000413367	0.0070126
LCORL	-0.0393781	0.000413706	0.0070126
FAM91A1	-0.0264077	0.0004147	0.0070126
SUZ12	-0.0295355	0.000415118	0.0070126
TUT1	0.0203129	0.000415258	0.0070126
LOC100294145	-0.0293636	0.00041769	0.00704219
BLOC1S6	-0.0275406	0.000418079	0.00704219
CDC73	-0.0220074	0.000418593	0.00704219
MBNL1	-0.0309797	0.000419608	0.00705037
HIRIP3	0.0219889	0.000422009	0.00708179
CUL5	-0.0327549	0.000423254	0.00709376
HAUS3	-0.0368765	0.000423808	0.00709413
TMEM30A	-0.0433896	0.000424415	0.0070944
ITGB7	0.0215211	0.000424888	0.0070944
STX7	-0.0249001	0.00042586	0.00710174
GOPC	-0.0308261	0.000426681	0.0071033
HSF5	-0.0360456	0.000427213	0.0071033
FLNA	0.0312313	0.00042755	0.0071033
SMYD5	0.0196153	0.000428084	0.00710331
NEK7	-0.0355968	0.000429957	0.00712553
YPEL5	-0.0257077	0.000433401	0.00716898
HNRNPUL2	0.0208478	0.000433959	0.00716898
MED16	0.0247975	0.00043419	0.00716898
HMGN4	-0.0179407	0.000436055	0.00719087
ZNF615	-0.031313	0.000437333	0.00720303
PLA2G7	-0.0384674	0.000438097	0.00720673
IGHV4-59	0.0416788	0.000440373	0.00723524
OGDH	0.021524	0.000441154	0.00723526
AQP10	-0.0395651	0.000441459	0.00723526
KMT2B	0.0224701	0.00044297	0.00724385
CALR	0.0202492	0.000443069	0.00724385
EIF3M	-0.0182206	0.000444075	0.00725141
IDH1	-0.0184837	0.000445338	0.00726315
GALNT1	-0.0219363	0.000446809	0.00727515
LSP1	0.024652	0.000447165	0.00727515
TIGD7	-0.0398858	0.000448801	0.00729288
OBI1	-0.0350616	0.000450927	0.00731851
COX7A2L	-0.0232718	0.000453363	0.0073377
SCAMP1	-0.0366259	0.000453543	0.0073377
CHD8	0.0224363	0.000453759	0.0073377
RNF138P1	-0.0427286	0.000454394	0.00733907
UBXN4	-0.0244644	0.000456275	0.00735817
ZNF22	-0.0325612	0.00045668	0.00735817
MMADHC	-0.0218804	0.000458463	0.00737799
POLDIP2	0.0163712	0.000459827	0.00738867
RALBP1	0.0154011	0.000460234	0.00738867
LEPR	-0.0374565	0.000462236	0.00741189
INSIG2	-0.0330162	0.000463539	0.00741861
ALDH16A1	0.0264309	0.000463767	0.00741861
FAR1	-0.0302729	0.000464482	0.00742114
GLB1L	0.0374445	0.000465775	0.00743291
ZNF791	-0.0399908	0.000466958	0.00744287
TBC1D3E	0.0220206	0.000469046	0.00745199
EHD1	0.0235461	0.000469126	0.00745199
AQP3	0.0174607	0.000469206	0.00745199
SFT2D1	-0.0212525	0.000470322	0.00746084
TENT2	-0.0236629	0.000472896	0.00749277
EXOC3	0.0168857	0.0004741	0.00750293
THAP12	-0.0266275	0.000477511	0.00752912
COL19A1	-0.0499896	0.00047785	0.00752912
PDE3B	-0.0285004	0.000477856	0.00752912
COPS8	-0.0236049	0.000478414	0.00752912
SUCO	-0.0303645	0.000478577	0.00752912
CHM	-0.0349454	0.000479577	0.00753597
U2SURP	-0.0263168	0.000481401	0.00755573
POLI	-0.0333132	0.000482163	0.00755582
ZNF506	-0.0324811	0.00048254	0.00755582
ARL5B	-0.0402315	0.000483713	0.00756531
KAT2B	-0.0269292	0.000486571	0.00759523
KHSRP	0.0180618	0.000486765	0.00759523
OTUD6B	-0.040261	0.00048745	0.00759704
THNSL1	-0.0298833	0.000488427	0.00760339
UBE4A	-0.020762	0.000491812	0.00764716
SLC16A7	-0.0488589	0.000493128	0.0076587
SGO2	-0.0429314	0.000494579	0.00766372
TMEM59	-0.0221161	0.0004946	0.00766372
PWP2	0.0195133	0.000497069	0.00767305
NOL6	0.0197043	0.000497083	0.00767305
CEP57	-0.0292827	0.000498107	0.00767305
HUS1	-0.0214447	0.000498107	0.00767305
NRBP1	0.0153155	0.000498742	0.00767305
MAP1S	0.0282145	0.00049886	0.00767305
ZNF213	0.02402	0.000499489	0.00767305
TUBGCP2	0.016984	0.00050005	0.00767305
NGLY1	-0.0143515	0.000500669	0.00767305
TMEM71	-0.0210584	0.000500954	0.00767305
ESYT1	0.0229438	0.000502342	0.00767881
FCGBP	0.0272417	0.000502481	0.00767881
MOGS	0.018076	0.000505792	0.00770721
ZNF91	-0.0371	0.000505903	0.00770721
PPRC1	0.0197408	0.000506288	0.00770721
UNC13D	0.019718	0.00050665	0.00770721
PECAM1	0.0161297	0.000507938	0.00771799
CD99L2	0.0185165	0.000508739	0.00772138
ZMAT1	-0.0549868	0.000512316	0.00776476
SYMPK	0.0204847	0.000512762	0.00776476
HTR7P1	-0.0366398	0.000513357	0.00776496
SP3	-0.0282311	0.000514654	0.00776956
RPE	-0.0292842	0.000514831	0.00776956
FARSA	0.0201806	0.000515408	0.00776956
WDR41	-0.021601	0.000516255	0.00777355
PROS1	-0.04302	0.000516947	0.00777519
LOC105371414	0.0343226	0.000520925	0.00781924
PKIA	-0.0288951	0.000521048	0.00781924
EIF3J	-0.0222632	0.00052558	0.00787323
DDX3X	-0.0246595	0.000525826	0.00787323
RANBP3	0.0159481	0.000526578	0.00787565
GTF3C1	0.0188659	0.000527664	0.00788305
AP2A1	0.0204082	0.00052882	0.00788768
TC2N	-0.0319368	0.000529156	0.00788768
SLC25A32	-0.0300484	0.000530879	0.00789746
SNX4	-0.0339536	0.000531091	0.00789746
BAIAP3	0.046467	0.000531588	0.00789746
RIT1	-0.0187481	0.000532351	0.00789999
BMS1	0.0180031	0.000535773	0.00793328
POTEI	0.0283799	0.000535932	0.00793328
BZW1	-0.0216368	0.000536951	0.00793328
CMAHP	-0.0322026	0.000536973	0.00793328
GPI	0.0248929	0.000539411	0.00795199
ZNF765	-0.0347017	0.000539431	0.00795199
BTF3L4	-0.0268076	0.000540197	0.00795449
WWP1	-0.0230173	0.000541341	0.00796254
PPP1R9B	0.0163937	0.000543243	0.00796524
CREG1	-0.0245988	0.000543275	0.00796524
TMEM265	0.023554	0.000543315	0.00796524
SMIM30	-0.0489596	0.000546876	0.00799432
SEMA4A	0.0251705	0.000547049	0.00799432
RBM12B	-0.0343003	0.000547096	0.00799432
LEPROTL1	-0.0184958	0.000548059	0.00799963
STAMBPL1	-0.0246866	0.000550009	0.00801931
TIPRL	-0.0235646	0.000553776	0.00806542
RAP2C	-0.0303635	0.000557117	0.00809689
NBN	-0.029285	0.000557676	0.00809689
LOC102723728	0.0277524	0.000558553	0.00809689
CSNK1A1	-0.0193769	0.000559107	0.00809689
DMTN	0.0202465	0.000559344	0.00809689
SLC22A15	-0.0266543	0.000559588	0.00809689
LMBRD1	-0.0242665	0.000560772	0.00809689
TRAF5	-0.01936	0.000560792	0.00809689
GHDC	0.0205396	0.000565202	0.00815174
OSBPL2	0.011401	0.000568763	0.00819397
RNASEL	-0.0186563	0.000569358	0.00819397
ZDHHC17	-0.0374188	0.000572125	0.00822492
DHX30	0.0145963	0.000574583	0.00825135
DOCK2	0.0220865	0.000578225	0.00828263
NUDT21	-0.0259825	0.000578501	0.00828263
JARID2	0.0206457	0.000578689	0.00828263
CLEC2B	-0.0498727	0.000579244	0.00828263
MICU3	-0.0429171	0.000580973	0.00829381
FCRL1	-0.0347707	0.000581336	0.00829381
CORO1A	0.0205209	0.000581891	0.00829381
IFT80	-0.0381574	0.000583679	0.00831042
TCAIM	-0.0253716	0.000587584	0.00835709
SMG1P5	-0.0259363	0.000590749	0.00839316
RPL35A	-0.0500892	0.000591942	0.00840117
CYSLTR1	-0.0334174	0.000593653	0.00841649
CARNS1	0.0256917	0.000595175	0.00842912
EMBP1	-0.0307762	0.000596317	0.00843633
KLF12	-0.0328445	0.000600398	0.00848508
UBA2	-0.0161979	0.000603067	0.00851377
ENO1	0.0212382	0.000604814	0.00852941
PGGT1B	-0.0275861	0.00060554	0.00853063
CARD8-AS1	-0.0235088	0.000609187	0.00855361
ENDOD1	-0.0221443	0.000609288	0.00855361
SRGN	-0.0349295	0.000609361	0.00855361
SLFN12L	-0.0590582	0.000609736	0.00855361
TNFSF10	-0.0460852	0.000611656	0.00857154
KLHL2	-0.0302607	0.000615119	0.00860352
RAB11A	-0.0182649	0.000616328	0.00860352
CAMKK2	0.0160123	0.000616616	0.00860352
ANKRA2	-0.0277369	0.000617089	0.00860352
RBM39	-0.0165839	0.000617163	0.00860352
TMCO1	-0.0382437	0.000618783	0.0086156
ICAM4	0.0378793	0.000619321	0.0086156
VWCE	0.0395508	0.00062205	0.00864226
EIF2S1	-0.0188518	0.000622839	0.00864226
UPRT	-0.022468	0.000623181	0.00864226
NRAS	-0.025168	0.000627233	0.00868651
HK1	0.0230221	0.000627674	0.00868651
SLC25A36	-0.034286	0.000628933	0.00869491
NPTXR	0.0263219	0.000632436	0.00873429
LTBP4	0.0242995	0.000633363	0.00873805
DDX42	0.0144831	0.000635087	0.00875278
FHOD1	0.0188875	0.000639237	0.008793
HBS1L	-0.0236049	0.000640082	0.008793
GARS1	0.0159529	0.000640347	0.008793
ZNF451	-0.0282668	0.000640667	0.008793
PRKACA	0.0203562	0.0006413	0.008793
POLR3H	0.0185432	0.000643821	0.00881251
PSMD2	0.0179675	0.000644044	0.00881251
YIPF4	-0.0245381	0.000645275	0.00882031
PCIF1	0.018328	0.000647048	0.00883549
NOMO1	0.0203513	0.000648219	0.00884242
RPN2	0.0146906	0.000650011	0.00885063
OGFRL1	-0.0292381	0.000650454	0.00885063
WHAMMP2	-0.027848	0.000651698	0.00885063
VPS36	-0.0230506	0.000653056	0.00885063
FPR2	-0.0175286	0.000653284	0.00885063
ASB16-AS1	0.0201703	0.000653348	0.00885063
PITRM1	0.0168472	0.000653465	0.00885063
SLC35A5	-0.0253119	0.00065553	0.0088696
KAT7	0.016275	0.000659683	0.00891675
USP33	-0.0242593	0.000660584	0.00891989
PMAIP1	-0.0423852	0.000663013	0.00893698
SRXN1	0.0234666	0.00066319	0.00893698
ZNF585A	-0.0305572	0.000664268	0.00894248
MID1IP1	0.0208952	0.000665601	0.00895139
CLSTN1	0.022388	0.00066828	0.00896987
ASNSD1	-0.0310587	0.000669457	0.00896987
SLC25A24	-0.0366289	0.000669632	0.00896987
PDE4D	-0.0363953	0.000670414	0.00896987
SNRPE	-0.0465854	0.000671909	0.00896987
NSUN6	-0.0307488	0.000672134	0.00896987
ZBTB11	-0.0322341	0.000672258	0.00896987
NDUFAF5	-0.0366968	0.000672654	0.00896987
CCNG1	-0.0275278	0.000673026	0.00896987
FANCF	-0.0189128	0.000673895	0.00897127
FMR1	-0.027792	0.000674476	0.00897127
BPNT1	-0.022261	0.000675955	0.00898199
SREK1IP1	-0.0259688	0.000678719	0.0090018
TUG1	-0.0198372	0.000678796	0.0090018
CIAO2A	-0.0291	0.000681237	0.00902521
PCGF5	-0.0243029	0.000684147	0.00905477
GGPS1	-0.0203951	0.000685077	0.00905809
MAP4K3	-0.0380248	0.000685828	0.00905904
SAFB	0.0192481	0.000686917	0.00906445
AP3D1	0.0175721	0.000689444	0.00908076
SRP72	-0.0186717	0.000689514	0.00908076
ATP6AP1	0.0169856	0.000694063	0.00913165
FTSJ3	0.0178829	0.000696971	0.00915476
KYNU	-0.0351219	0.000697399	0.00915476
KLRK1	-0.0382232	0.000697878	0.00915476
ZCCHC10	-0.0406574	0.000702358	0.00920179
TYK2	0.015411	0.000702843	0.00920179
SLC9A3R1	0.0208076	0.000708934	0.00926619
TRIM23	-0.0367169	0.00070915	0.00926619
NOP56	0.0164032	0.000710208	0.00927093
CSK	0.0208124	0.000714824	0.0093074
HNRNPA0	0.015285	0.000715007	0.0093074
CHIC2	-0.0211105	0.000715095	0.0093074
DOT1L	0.0184283	0.000719954	0.00935935
POLR2A	0.0331944	0.00072049	0.00935935
PARP15	-0.0327702	0.000722102	0.00937117
ARHGEF2	0.0145108	0.00072409	0.00938784
FBXO3	-0.0240631	0.000725077	0.00939151
GLB1	0.0190637	0.00072619	0.00939291
DKC1	0.0132528	0.000726687	0.00939291
OGFOD1	0.0156418	0.000727297	0.00939291
ATP6V1G1	-0.0372632	0.000730332	0.00942298
C16orf72	-0.0182733	0.000731746	0.00943209
STOM	-0.0266137	0.000734661	0.00946053
RMDN2	-0.0372455	0.000738908	0.00949876
RBM8A	-0.0113696	0.000739054	0.00949876
HDAC1	0.0121573	0.000740604	0.00950495
TMTC3	-0.0388501	0.00074096	0.00950495
SLC25A46	-0.034562	0.000744519	0.00954143
HERC4	-0.0222975	0.000745658	0.00954685
TRIQK	-0.030156	0.000747603	0.00956258
NDE1	0.020422	0.000748526	0.00956522
DDX17	-0.0160262	0.000757272	0.00966594
ERGIC2	-0.0458768	0.000758182	0.00966594
NIPSNAP3A	-0.0300191	0.000758582	0.00966594
LINC00938	-0.0272002	0.000759861	0.009673
TBCD	0.0168557	0.000761348	0.0096827
POC1B	-0.0250848	0.000763695	0.00969125
ELMOD2	-0.0305163	0.000763822	0.00969125
DDX5	-0.0115412	0.000764446	0.00969125
UBE4B	0.0170909	0.000765092	0.00969125
RPAP1	0.021137	0.000765866	0.00969125
GPRIN3	-0.0430581	0.000766379	0.00969125
ZRANB2	-0.0297695	0.000768959	0.00970634
FCGR3B	-0.0214527	0.000769294	0.00970634
TMEM33	-0.0198309	0.000769755	0.00970634
RNF40	0.0185842	0.000771697	0.00972164
CCDC85C	0.0243496	0.000775587	0.00976142
VRK2	-0.0308151	0.000776475	0.00976339
SF3B1	-0.0218663	0.000784081	0.00984947
TFEB	0.0219415	0.000784798	0.00984947
COX7C	-0.068494	0.000788451	0.00988602
ITPKC	0.0223432	0.000789897	0.00989485
ZNF107	-0.0339398	0.00079296	0.00992391
XPA	-0.0269472	0.00079656	0.00994962
C2orf49	-0.0241445	0.000796672	0.00994962
AP2A2	0.0148171	0.000797536	0.00994962
EIF3H	-0.0161558	0.000797998	0.00994962
ZNF708	-0.0348139	0.000799584	0.00995144
LMNA	0.0280964	0.000799636	0.00995144
LOC102724971	0.0407869	0.000800538	0.00995191
TNS1	0.0289133	0.000801166	0.00995191
STAP1	-0.0303218	0.000805188	0.00997336
MIB1	-0.0381576	0.000805761	0.00997336
CS	0.0183812	0.000806147	0.00997336
POLD2	0.0195436	0.000806524	0.00997336
PKM	0.0203855	0.000806742	0.00997336
STING1	0.0179329	0.000808182	0.00997336
LYRM7	-0.026404	0.000808404	0.00997336
GSN	0.0322895	0.000808873	0.00997336
RELCH	-0.0297172	0.000811055	0.00999103
