# Supplementary material for: Transcriptomics of type 1 diabetes progression: a validation study in newly diagnosed patients
Source: eBioMedicine. 2026 Jul 7;130:106374. doi: 10.1016/j.ebiom.2026.106374 (PMC13355739; doi:10.1016/j.ebiom.2026.106374)
Supplement: Supplementary Table S3 [file mmc3.xlsx]

## Sheet: Supplementary Table 3
Pathway	p	FDR	ES	NES	size	FDR w/ HbA1c
HALLMARK_MYC_TARGETS_V2	1.97107e-05	0.000193165	0.411183	2.29938	57	0.00128911
HALLMARK_MYOGENESIS	1.14501e-06	1.87018e-05	0.335651	2.27719	115	0.00202587
HALLMARK_MITOTIC_SPINDLE	3.77518e-07	1.13819e-05	0.296654	2.23969	186	5.97055e-10
HALLMARK_APICAL_JUNCTION	1.62284e-05	0.000193165	0.297266	2.04914	128	3.45878e-05
HALLMARK_EPITHELIAL_MESENCHYMAL_TRANSITION	0.00103429	0.0062394	0.268933	1.76932	101	0.0072094
HALLMARK_GLYCOLYSIS	0.00133978	0.00654431	0.243088	1.76212	151	0.0288276
HALLMARK_ESTROGEN_RESPONSE_EARLY	0.00114601	0.0062394	0.254029	1.75109	128	0.00539663
HALLMARK_ANDROGEN_RESPONSE	0.00146913	0.00654431	-0.304403	-1.8552	87	0.0334358
HALLMARK_PROTEIN_SECRETION	0.00054247	0.00379729	-0.30831	-1.89709	90	0.0699626
HALLMARK_INTERFERON_ALPHA_RESPONSE	4.81198e-05	0.000392978	-0.336789	-2.09154	94	1.07842e-08
HALLMARK_INTERFERON_GAMMA_RESPONSE	4.64566e-07	1.13819e-05	-0.310155	-2.2402	189	3.69915e-09
