# Supplementary material for: Transcriptomics of type 1 diabetes progression: a validation study in newly diagnosed patients
Source: eBioMedicine. 2026 Jul 7;130:106374. doi: 10.1016/j.ebiom.2026.106374 (PMC13355739; doi:10.1016/j.ebiom.2026.106374)
Supplement: Supplementary Table S4 [file mmc4.xlsx]

## Sheet: Supplementary Table 4
	Univariable		Adjusted for age and sex
Variable	Coefficient	p	Coefficient	p
Age	-0.062588	0.000110827	na	na
Sex	0.0374007	0.837298	na	na
Tcell	0.713125	0.0343323	0.384726	0.261527
Bcell	0.0872043	0.750915	-0.0951424	0.734993
Plasmablast	0.000328984	0.997519	0.0135395	0.897091
Monocyte	-0.259453	0.276345	-0.0202358	0.93339
Neutrophil	-0.300224	0.0484761	-0.285376	0.0512413
Erythrocyte	0.0919831	0.284841	0.135978	0.123772
Platelet	0.0207249	0.895137	-0.0188073	0.904404
