# Supplementary material for: Transcriptomics of type 1 diabetes progression: a validation study in newly diagnosed patients
Source: eBioMedicine. 2026 Jul 7;130:106374. doi: 10.1016/j.ebiom.2026.106374 (PMC13355739; doi:10.1016/j.ebiom.2026.106374)
Supplement: Supplementary Table S5 [file mmc5.xlsx]

## Sheet: Supplementary Table 5
	Model with cell types		Model with residuals
Gene	p	HR	p	HR
STAM	0.000307746	4.50521	0.00481111	3.39217
SLC9A9	0.000132565	4.44613	0.0283248	2.22726
ICMT	0.00399728	4.09481	0.0121398	3.79607
FAM117A	0.00264677	3.81614	0.0151391	2.91658
FLCN	0.00245963	3.78931	0.0154655	3.36682
TPGS2	0.00530299	3.24395	0.00105798	3.99588
CCDC149	0.000185961	3.00798	0.000265872	3.14369
TTL	0.0189059	2.67897	0.00880058	2.88627
TULP3	0.00376541	2.65803	0.0275023	2.04464
ZDHHC14	0.00254309	2.46343	0.0051356	2.16086
PCBD1	0.00203523	2.45559	0.0069388	2.16818
TNF	0.00243028	2.36145	0.0682528	1.55335
LOC101927151	0.00859183	2.22252	0.0300676	1.84427
ZNF697	0.00124269	2.13713	0.000245709	2.1914
BTBD3	0.00106385	2.13418	0.0050259	1.85904
YBX1	0.0992165	2.1166	0.00774882	3.45945
KEL	0.00305637	2.10225	0.00194963	2.03059
CCDC157	0.00677635	2.07542	0.00342958	2.0455
LINC00886	0.000784077	2.05966	0.00361408	1.76937
HFE	0.00238717	2.01619	0.0166641	1.60143
SKP1P2	0.00993323	2.01564	0.0313647	1.74212
TNFRSF8	0.0150239	2.00404	0.00815797	2.05094
ZNF169	0.0334091	1.85559	0.00666922	2.19652
PPP4R1L	0.0290823	1.80199	0.00152807	2.22682
NPAS2	0.0396068	0.5889	0.00239757	0.48101
STARD7-AS1	0.0405654	0.5617	0.00404269	0.47419
EDARADD	0.0387113	0.53287	0.0036661	0.40499
ANXA2R	0.0287302	0.52793	0.0087767	0.49085
KCNC4	0.0028204	0.4951	0.0346727	0.64108
ASRGL1	0.004011	0.49306	0.0065955	0.52791
SPAG16	0.00280091	0.49025	0.0155058	0.59909
TRBV9	0.00990566	0.48488	0.0177325	0.54564
SCARF2	0.00104979	0.46494	0.0123509	0.60411
SFRP5	0.000624365	0.46348	0.0130037	0.61673
CETN2	0.00451219	0.45219	0.0127023	0.5297
TXNRD3	0.0006965	0.45138	0.00580534	0.57827
B4GAT1	0.00110792	0.41348	0.0054542	0.52411
MMAB	0.00351254	0.40885	0.0372801	0.56125
IL18BP	0.0140685	0.38455	0.00727183	0.3415
PMM1	0.0051964	0.37616	0.0172827	0.41675
MED26	0.00885964	0.34111	0.0514808	0.4553
TTI2	0.00697948	0.33047	0.0457334	0.42228
SUPV3L1	0.00605112	0.31384	0.00399014	0.27792
TTC12	0.000250313	0.30662	0.021749	0.5328
FH	0.00243891	0.2719	0.0129287	0.32371
PARP6	0.00477367	0.19772	0.0170906	0.18764
ADSL	0.000555497	0.186	0.00497571	0.23413
