# Supplementary material for: Transcriptomics of type 1 diabetes progression: a validation study in newly diagnosed patients
Source: eBioMedicine. 2026 Jul 7;130:106374. doi: 10.1016/j.ebiom.2026.106374 (PMC13355739; doi:10.1016/j.ebiom.2026.106374)
Supplement: Supplementary Table S6 [file mmc6.xlsx]

## Sheet: Supplementary Table 6
	Model with cell types					Model with residuals
Pathway	p	FDR	ES	NES	size	p	FDR	ES	NES	size
HALLMARK_HEME_METABOLISM	1.43959e-11	2.35134e-10	0.426898	2.34031	181	1.59243e-09	1.95073e-08	0.400117	2.2269	181
HALLMARK_TGF_BETA_SIGNALING	0.00115962	0.00568216	0.4307	1.81949	47	0.00442163	0.0309514	0.394338	1.68397	47
HALLMARK_DNA_REPAIR	0.000970166	0.00528202	-0.294782	-1.64272	145	0.00911296	0.0449952	-0.263698	-1.46636	145
HALLMARK_MYC_TARGETS_V2	5.61095e-07	4.58228e-06	-0.514406	-2.41073	57	4.57259e-06	3.73428e-05	-0.484767	-2.2511	57
HALLMARK_MYC_TARGETS_V1	3.99801e-14	9.79513e-13	-0.432347	-2.55901	197	3.76826e-08	3.69289e-07	-0.357769	-2.10602	197
HALLMARK_OXIDATIVE_PHOSPHORYLATION	4.26887e-15	2.09175e-13	-0.44384	-2.62401	199	4.09411e-15	6.68705e-14	-0.448512	-2.64421	199
